# Supplementary material for: Extracellular matrix stiffness regulates the proliferation and migration capacities of lymphatic endothelial cells via FAT1
Source: Front Cell Dev Biol. 2025 Oct 27;13:1667154. doi: 10.3389/fcell.2025.1667154 (PMC12604528; doi:10.3389/fcell.2025.1667154)
Supplement: Supplementary file 3 [file Table1.xlsx]

## Sheet: Sheet1
Gene name	Species	Forward primer	Reverse primer
GAPDH	Mouse	CATCACTGCCACCCAGAAGACTG	ATGCCAGTGAGCTTCCCGTTCAG
Snai2	Mouse	TGGTCAAGAAACATTTCAACGCC	GGTGAGGATCTCTGGTTTTGGTA
Myc	Mouse	TCGCTGCTGTCCTCCGAGTCC	GGTTTGCCTCTTCTCCACAGAC
HAS2	Mouse	CATCTGTGGAGATGGTGAAGGTC	AGCCATCCAGTATCTCACGCTG
FAT1	Mouse	GGCTCAGTTGTGCTGCAAGTGA	CTTCGGTCCAATTCTCTGGCAG
Adamts1	Mouse	GAAGGCAAACGAGTCCGCTACA	TTGGGTGTCCACTCTACAGTGG
Egr1	Mouse	AGCGAACAACCCTATGAGCACC	ATGGGAGGCAACCGAGTCGTTT
β-catenin	Mouse	GTTCGCCTTCATTATGGACTGCC	ATAGCACCCTGTTCCCGCAAAG
Cyclin D1	Mouse	GCAGAAGGAGATTGTGCCATCC	AGGAAGCGGTCCAGGTAGTTCA
